# Supplementary material for: Probiotic Consortium Confers Synergistic Anti-Inflammatory Effects in Inflammatory Disorders
Source: Nutrients. 2024 Mar 11;16(6):790. doi: 10.3390/nu16060790 (PMC10975258; doi:10.3390/nu16060790)
Supplement: Supplementary file 1 [file nutrients-16-00790-s001.zip]

Archive with 1 entries (1 files):
- Supplementary_Nutrients.pdf
